# Supplementary material for: HiFi chromosome-scale diploid assemblies of the grape rootstocks 110R, Kober 5BB, and 101–14 Mgt
Source: Sci Data. 2022 Oct 28;9:660. doi: 10.1038/s41597-022-01753-0 (PMC9616894; doi:10.1038/s41597-022-01753-0)
Supplement: Supplementary file 2 — Supplemental Table 1 [file 41597_2022_1753_MOESM2_ESM.xlsx]

## Sheet: busco
	Supplemental table 1: Results of BUSCO search. Results of BUSCO model search in the the assembled sequences for thethree rootstocks, before and after pseudomolecule reconstructions using several conserved gene model datasets.
	Draft assembly sequences
	Genotype	Haplotype	Database (BUSCO v5.1.1)	Complete BUSCOs (C)		Complete and single-copy BUSCOs (S)		Complete and duplicated BUSCOs (D)		Fragmented BUSCOs (F)		Missing BUSCOs (M)		Total BUSCOs
				#	%	#	%	#	%	#	%	#	%	#
	VITVix101-14Mgt	Complete draft	eudicots_odb10	2290	98.4523	18	0.773861	2272	97.6784	21	0.902837	15	0.644884	2326
	VITVix110R	Complete draft	eudicots_odb10	2295	98.6672	27	1.16079	2268	97.5064	20	0.859845	11	0.472915	2326
	VITVixKober5BB	Complete draft	eudicots_odb10	2294	98.6242	74	3.18143	2220	95.4428	18	0.773861	14	0.601892	2326
	VITVix101-14Mgt	Complete draft	embryophyta_odb10	1592	98.6369	16	0.991326	1576	97.6456	17	1.05328	5	0.309789	1614
	VITVix110R	Complete draft	embryophyta_odb10	1592	98.6369	14	0.86741	1578	97.7695	16	0.991326	6	0.371747	1614
	VITVixKober5BB	Complete draft	embryophyta_odb10	1594	98.7608	51	3.15985	1543	95.601	14	0.86741	6	0.371747	1614
	VITVix101-14Mgt	Complete draft	viridiplantae_odb10	421	99.0588	3	0.705882	418	98.3529	3	0.705882	1	0.235294	425
	VITVix110R	Complete draft	viridiplantae_odb10	420	98.8235	3	0.705882	417	98.1176	3	0.705882	2	0.470588	425
	VITVixKober5BB	Complete draft	viridiplantae_odb10	420	98.8235	15	3.52941	405	95.2941	3	0.705882	2	0.470588	425
	Pseudomolecules
	Genotype	Haplotype	Database (BUSCO v5.1.1)	Complete BUSCOs (C)		Complete and single-copy BUSCOs (S)		Complete and duplicated BUSCOs (D)		Fragmented BUSCOs (F)		Missing BUSCOs (M)		Total BUSCOs
				#	%	#	%	#	%	#	%	#	%	#
	VITVix101-14Mgt	Haplotype Vri	eudicots_odb10	2284	98.1943	2240	96.3027	44	1.89166	23	0.988822	19	0.816853	2326
	VITVix101-14Mgt	Haplotype Vrp	eudicots_odb10	2284	98.1943	2240	96.3027	44	1.89166	22	0.94583	20	0.859845	2326
	VITVix101-14Mgt	unplaced	eudicots_odb10	9	0.38693	9	0.38693	0	0	1	0.0429923	2316	99.5701	2326
	VITVix110R	Haplotype Vbe	eudicots_odb10	2282	98.1083	2239	96.2597	43	1.84867	23	0.988822	21	0.902837	2326
	VITVix110R	Haplotype Vrp	eudicots_odb10	2276	97.8504	2230	95.8727	46	1.97764	28	1.20378	22	0.94583	2326
	VITVix110R	unplaced	eudicots_odb10	2	0.0859845	2	0.0859845	0	0	2	0.0859845	2322	99.828	2326
	VITVixKober5BB	Haplotype Vbe	eudicots_odb10	2286	98.2803	2239	96.2597	47	2.02064	20	0.859845	20	0.859845	2326
	VITVixKober5BB	Haplotype Vri	eudicots_odb10	2283	98.1513	2237	96.1737	46	1.97764	21	0.902837	22	0.94583	2326
	VITVixKober5BB	unplaced	eudicots_odb10	37	1.59071	34	1.46174	3	0.128977	5	0.214961	2284	98.1943	2326
	VITVix101-14Mgt	Haplotype Vri	embryophyta_odb10	1588	98.3891	1565	96.9641	23	1.42503	15	0.929368	11	0.681537	1614
	VITVix101-14Mgt	Haplotype Vrp	embryophyta_odb10	1587	98.3271	1564	96.9021	23	1.42503	17	1.05328	10	0.619579	1614
	VITVix101-14Mgt	unplaced	embryophyta_odb10	4	0.247831	4	0.247831	0	0	2	0.123916	1608	99.6283	1614
	VITVix110R	Haplotype Vbe	embryophyta_odb10	1586	98.2652	1559	96.5923	27	1.67286	19	1.1772	9	0.557621	1614
	VITVix110R	Haplotype Vrp	embryophyta_odb10	1584	98.1413	1556	96.4064	28	1.73482	20	1.23916	10	0.619579	1614
	VITVix110R	unplaced	embryophyta_odb10	1	0.0619579	1	0.0619579	0	0	3	0.185874	1610	99.7522	1614
	VITVixKober5BB	Haplotype Vbe	embryophyta_odb10	1592	98.6369	1562	96.7782	30	1.85874	13	0.805452	9	0.557621	1614
	VITVixKober5BB	Haplotype Vri	embryophyta_odb10	1587	98.3271	1561	96.7162	26	1.6109	16	0.991326	11	0.681537	1614
	VITVixKober5BB	unplaced	embryophyta_odb10	31	1.92069	27	1.67286	4	0.247831	5	0.309789	1578	97.7695	1614
	VITVix101-14Mgt	Haplotype Vri	viridiplantae_odb10	419	98.5882	413	97.1765	6	1.41176	3	0.705882	3	0.705882	425
	VITVix101-14Mgt	Haplotype Vrp	viridiplantae_odb10	419	98.5882	411	96.7059	8	1.88235	3	0.705882	3	0.705882	425
	VITVix101-14Mgt	unplaced	viridiplantae_odb10	1	0.235294	1	0.235294	0	0	0	0	424	99.7647	425
	VITVix110R	Haplotype Vbe	viridiplantae_odb10	420	98.8235	415	97.6471	5	1.17647	3	0.705882	2	0.470588	425
	VITVix110R	Haplotype Vrp	viridiplantae_odb10	417	98.1176	410	96.4706	7	1.64706	5	1.17647	3	0.705882	425
	VITVix110R	unplaced	viridiplantae_odb10	3	0.705882	3	0.705882	0	0	2	0.470588	420	98.8235	425
	VITVixKober5BB	Haplotype Vbe	viridiplantae_odb10	420	98.8235	414	97.4118	6	1.41176	3	0.705882	2	0.470588	425
	VITVixKober5BB	Haplotype Vri	viridiplantae_odb10	419	98.5882	413	97.1765	6	1.41176	3	0.705882	3	0.705882	425
	VITVixKober5BB	unplaced	viridiplantae_odb10	5	1.17647	5	1.17647	0	0	2	0.470588	418	98.3529	425
